# Supplementary material for: Impact of classical and basal-like molecular subtypes on overall survival in resected pancreatic cancer in the SPACIOUS-2 multicentre study
Source: Br J Surg. 2022 Aug 18;109(11):1150–5. doi: 10.1093/bjs/znac272 (PMC10364758; doi:10.1093/bjs/znac272)
Supplement: znac272_Supplementary_Data [file znac272_supplementary_data.zip]

Archive with 3 entries (3 files):
- Supplementary_Figure_1.eps
- Supplementary_Figure_2.eps
- Supplementary_material.docx
